# Supplementary material for: Alteration of Platelet Count in Patients with Severe Non-Plasmodium falciparum Malaria: A Systematic Review and Meta-Analysis
Source: Biology (Basel). 2021 Dec 5;10(12):1275. doi: 10.3390/biology10121275 (PMC8698983; doi:10.3390/biology10121275)
Supplement: Supplementary file 1 [file biology-10-01275-s001.zip]

Archive with 1 entries (1 files):
- biology-1457993-supplementary.pdf
